# Supplementary material for: Gastric cancer metastasis-related NT5DC2 indicates unfavorable prognosis of patients
Source: Medicine (Baltimore). 2023 Oct 6;102(40):e35030. doi: 10.1097/MD.0000000000035030 (PMC10553061; doi:10.1097/MD.0000000000035030)
Supplement: Supplementary file 1 [file medi-102-e35030-s001.xlsx]

## Sheet: Table S1
Table S1 All 1049 candidate genes.
symbol
COL10A1
HOXC10
HOXC9
KAAG1
HOXC8
ESM1
LRFN4
RFC3
KIF20B
CHEK1
KNTC1
C1orf112
ADAM12
PUS1
DSCC1
PABPC1L
ECT2
FANCI
E2F3
DKC1
NUDCD1
FANCD2
GINS4
STIL
BGN
MCM2
BOP1
MCM3
C5orf34
GTPBP4
INHBA
FEN1
FANCB
ZNF267
SNX8
ATP11A
SLC39A10
TRIP13
FAM72A
TMTC4
IGF2BP3
PRIM2
NOP2
KIF14
GDPD5
ZWILCH
CENPE
DCAF13
WDR43
FAM91A1
PRC1
CCDC150
BUB3
NUDT5
TGIF2
CBFB
PPAN
TOP1MT
TRMT6
SNX10
TCF3
RUVBL1
NOP56
URB2
SASS6
LMNB2
SKIL
BRCA1
LSG1
COL1A1
PLEKHG4
NUP62
NDC80
RAD54L
TGIF1
KIF23
MASTL
FBXO5
CDC7
PTDSS1
ARHGAP11A
PNPT1
CAD
MEST
APOC1
BRIX1
STMN1
NUP85
MAD2L1
CENPH
FIGNL1
MND1
NOP58
CCNF
SAC3D1
MRTO4
COL11A1
CDK2
NCAPD2
STK4
LRP8
NUF2
KIF18A
CCT5
ZNF281
HSPH1
FAP
OLR1
PGF
TIMP1
NAT10
EXOSC2
KIF2C
TYMS
DDX10
HPGD
SNRPD1
DTL
LAMC2
MXRA5
BICD1
MYO1B
ATR
LIF
TNFRSF10B
KIF11
SULF1
TACC3
STIP1
PDCD2L
EXO1
SKA3
CPXM1
NKRF
POLR1C
MSH2
SEH1L
WDR46
ATIC
SLC25A32
CKS1B
BUB1B
XRN2
YTHDF1
F2R
SLC20A1
HSP90AB1
SCNN1B
ZNF239
C8orf76
ACTR5
UTP20
CDCA5
NSUN2
EZH2
CSAG2
CSE1L
LOX
CLMN
SNX5
SHCBP1
C4orf46
IER5L
ISG20L2
NR2C2AP
ANKLE2
PPFIA1
NOC3L
NOLC1
HAUS8
ICA1
PLOD3
LY6E
CCDC18
KIF4A
TP53I11
XPOT
CDC25B
PARP1
DEPDC1B
HMGB2
PPM1G
RAE1
PRKDC
NOL11
CDC123
ASPM
POLD3
WNT2
UBE2S
CXCL9
BCL2L12
TNFRSF11B
CDH3
RAP1GAP2
TNFSF11
PRPF19
RANBP1
HSPBAP1
BMP8A
STAT1
CEP55
FNDC1
C12orf75
NUP37
PODXL
UTP6
LIPG
SSRP1
COL3A1
CHORDC1
CDCA7
CDCA2
CCT3
CCT2
NUP93
KIF20A
FUBP1
SMC4
MMP14
NIP7
PLSCR1
MKI67
C2orf15
STC2
CDC6
SET
NMB
ILF3
MAGOHB
TNFRSF25
IVNS1ABP
IRAK1
PTK7
KIAA1958
NCAPG
RIF1
SFRP4
COL5A2
RNPS1
PLAU
MORC2
EPHB2
JAG2
RAD21
FXYD5
RAN
TAF5
UBFD1
NDOR1
GPX3
PSMC3IP
TRIM28
BAZ1B
ADAM17
CCNA2
COL1A2
HAVCR2
MAP4K4
SERPINE1
MNS1
ACBD6
RIOK1
ANKRD10
SMC3
RBM14
TNFRSF10A
SLC39A1
HOXC6
COMP
ZDHHC23
SNRNP40
RPP40
PRR5L
GGCT
PRPF3
THBS2
LYAR
ALDH5A1
NEK2
FKBP1A
GPR152
OLFML2B
IFNAR2
YEATS2
SNRPB2
EHMT2
CXCL16
CDK5RAP3
SF3B3
NEDD1
COCH
FUS
MAK16
UBE2C
RTKN2
RBM17
TTPAL
SRM
CDCA4
PPM1H
MED30
TRAF5
PA2G4
SCNM1
DIAPH3
PPRC1
ZNF69
VCAN
ESF1
ZNF253
DCK
CLDN12
PFDN2
TBL1XR1
OTUD6B
EBNA1BP2
CDKN3
IKBIP
HDGF
CSAG1
TARDBP
IFITM1
GNPNAT1
SNRPE
FKBP10
MT1A
SUPT16H
CTSC
EPSTI1
PPP2R1B
ODF2L
CHSY3
CCNB1
DEPDC1
MCCC2
GNPDA1
SBNO1
SYNCRIP
NOC2L
ADH7
DMTF1
NPM3
ETV6
SNRPA
IGSF6
NUP153
YWHAG
MYO5C
DDX49
NEK6
MSH6
ZC3HAV1L
ACTR3C
OXTR
PSMD3
SEC61G
LAPTM4B
USP14
ARHGAP4
RAB22A
MMP7
PDRG1
SFXN2
SPC25
NOP16
AHCY
SURF6
ODC1
AP3M2
ADRM1
CEP170
PSMD11
NRM
UBE2I
MDK
MED12
SNX14
RPAP3
CNPY3
SLC15A4
NUP188
SLC43A1
RAI14
URB1
PUF60
SLC38A6
PLXND1
NOX4
CHKA
CENPA
AURKB
MED1
TRIB2
THY1
SH2D2A
TK1
FCGR3A
GUF1
C2
SUCNR1
PSMD12
PDGFRB
XPR1
ABHD2
SLC43A3
ASAP1
FADS3
PSMC4
FSCN1
RCN3
LBH
ITGB8
SLC11A1
PAX3
TMSB15A
ZNRF2
TCF20
DEK
DCTPP1
GFPT1
PRPF6
LAMP3
UBE2D1
BIRC5
SH3KBP1
SPTBN1
CXCL10
IL4I1
GINS3
ATP2A2
PANX1
SOSTDC1
TGFBRAP1
PTPRE
TAP2
SLC38A11
PPP4R2
AGPS
COL5A1
KPNB1
ANKH
SPON2
COL18A1
HEYL
TMEM65
MSX2
MNX1
TRIO
CETP
CTSB
TNFSF4
CSGALNACT2
MMP9
SAMD5
COL4A1
PRPS1
SIPA1
IL2RA
IPO5
AKR1C1
EIF4A1
YME1L1
SPIRE2
ST3GAL2
HEY1
SAR1A
IL23A
CD84
PLCG1
FZD2
PPP1R14B
KCNJ11
GTF2IRD1
RINL
PLEKHH1
PON2
USP31
CPVL
P4HTM
INSIG2
DMRTA1
LYN
HRH1
FOXC1
RUNX3
CWH43
PLEKHA4
LMBR1
IFT52
EMILIN2
SLC26A6
RBM8A
RNF24
ITGA6
BANF1
NXT1
GLS
GTF2F2
CTLA4
PMAIP1
CD300LF
CDKN2A
C16orf87
PDHX
TMEM181
RFX5
PSMB3
FGD6
TCFL5
TPD52
VEZT
EXT1
LAMB1
HES4
ZNFX1
ERBB3
FNBP1L
BLMH
PSMD4
PLEKHA6
MAGOH
ZNF223
ITPRIPL2
SNRPD2
GLA
PFKFB2
TMEM184C
METAP2
MCM3AP
NMD3
PTPN1
NOTCH1
CCL3
EPPK1
HOXB7
CSTF2
TNNT1
DNM1
TSR1
RAB11FIP4
FLRT3
PDCD5
PTTG1
ZNF567
UPF3B
CD72
MAPRE1
CPNE2
CLDN4
SPEN
NFKB1
FMN1
COL12A1
RP1
KIAA0319L
CSF2RA
ASPN
SLFN5
TFR2
OSBPL9
RNASEH1
IFIT2
CMTM3
CCDC28B
ARHGAP22
PNMA2
PLXDC1
VPS36
ARL13B
NPM1
FAM50A
RPS21
TMEM97
CLEC11A
HIBADH
TFPT
CD164
S100B
PLXNC1
CYP51A1
ERGIC3
SPTAN1
TYMP
RFTN1
PRRX1
KLF13
TRAK1
MEGF6
BMP5
GATA3
FNDC3A
PTPN4
AKR1B15
FTSJ3
CLCF1
OR1L4
PSMD2
OPLAH
TSPAN13
SLC25A36
TC2N
ARL11
CLIC1
LRRC32
TNFRSF12A
ARHGAP18
PPT1
IFI44L
CD83
RABIF
ANXA5
NDE1
FADS1
DDAH2
CCDC88A
AK7
SH2D3A
TNFRSF10D
LTBP2
PTER
NPL
APLNR
RHPN2
SETX
LSM2
IVD
HIP1R
NEDD4L
F2RL2
SLC39A6
ADAM29
BAIAP2L1
PSMB1
RDH12
CENPM
IFITM3
DPYSL2
KLHL7
EDEM3
SLC26A5
PIK3CA
MT1E
CSNK1E
SP110
PHTF2
HSD17B12
ADRB2
FAM161A
PROCR
TIGIT
PLA2G2E
HGFAC
C12orf4
RGS19
VDAC1
OCLN
ZNF354A
NRP1
EP300
NT5DC2
FKBP14
DDX58
SLFN11
WBP4
HOMER1
ENO1
MFSD3
PLOD1
RNGTT
DNM2
THAP10
QPCT
RPS12
HM13
ASS1
TRIP6
CREG1
TFEC
PITPNC1
GNA12
CLEC2D
MMP12
LAMA5
DNM1L
CCNL1
ICAM1
B3GNT6
SLC4A2
ZC3HAV1
SPRY1
VSTM2A
GOLGA6L9
BHLHE41
STEAP1
STK38L
C7orf50
PRRG1
TMC8
RPL28
VPS13A
USP13
LMCD1
CKMT2
NFYB
SCRN1
PCDH17
MAP7
TPM4
OGFOD1
TMEM86B
UBXN8
ARPC1A
SLCO3A1
ST8SIA4
FAAH2
ATP6AP2
ERP27
B4GALT2
HNRNPA3
ABCB4
TPD52L2
NRIP1
DUSP10
PLD3
CLSTN1
IFIT3
THBS3
SLC30A9
NT5C
SH3GL2
AIM2
TGFBR1
SPATS2L
PSMD7
COL6A3
ZNF536
KLF4
ANAPC13
GPHN
TMSB10
SPHK1
USP50
ZNF85
LOXL1
HMGN4
SLC38A1
CACNA1A
ACADL
TNFAIP3
SERP1
DDIT3
RFK
CLDN7
BTG3
GLI2
SAMD13
LPIN2
GADD45GIP1
GPI
HIVEP2
OR4N2
ABCC3
CXADR
WSB1
C2orf72
APPL2
FTL
NES
GFM2
LAIR1
SH3YL1
CENPV
SLC12A2
BCL2A1
SLC2A12
C11orf52
SLC15A3
TDO2
CTBS
ZNF83
LAPTM5
CALCRL
C19orf12
TRIM2
LPAR2
ZNF823
CASP6
PFKP
LCP2
EPS8L3
FRK
NNMT
KRTCAP3
CCNC
TTC14
METTL7A
AFG3L2
FPR3
PCDHB16
CPZ
LMAN1
HMCN1
BST2
IFITM2
NT5E
SOCS1
DVL2
HOOK1
GKN2
TGFBI
GDF9
CLCN3
SLCO2B1
ITGB2
ATP8A1
RGL3
OSR2
MANSC1
PHF19
CWF19L2
KLHDC10
STMN3
ESYT1
NOSTRIN
ZNF532
SIGLEC10
SH3PXD2B
CD86
IL32
STAT3
KIFAP3
ANTXR1
UBA3
GPR160
SEL1L3
ACSM3
PGK1
ETNK1
ERMP1
ANKHD1-EIF4EBP3
ZFP90
STAT4
MAP3K5
UNC5A
NFATC1
PI15
BMP2K
ISG15
COL4A2
SPAG16
UBE2QL1
PSMC1
HOXB6
TMEM158
OCIAD2
HK2
GKN1
MAP3K8
FUNDC1
NTM
CDC14B
DUSP6
TBC1D8
PI4K2B
GREM1
VEGFC
C1orf198
PCBD2
KCNK1
NCF2
PCDHB2
TRPV2
HRAS
GALNT7
THBS4
KPNA4
PROS1
NDUFA7
LAT2
ACSS1
DLG5
C3AR1
MYOF
SLC16A13
NBEAL1
PIP4K2C
CAP1
AMPD1
ARL4C
PIK3CD
BTBD3
TSPAN8
PCDHB10
DBNDD2
SERPINB5
ELMO1
SLC44A3
NAPEPLD
CRISPLD1
ALDH3A1
BLVRB
RGS16
GNA14
C6orf58
DACH1
PEBP4
ZNF91
SERPINA4
USP54
ANKRD24
PMM1
PRR15
SIGLEC12
ENTPD1
PSCA
HOOK3
SCUBE2
IL20RA
EDNRA
ENPP4
ATP8B4
KIF3C
FAAH
ITGB1
RALGPS1
ELN
ITGBL1
REPS2
MALT1
MAN2A1
DHRSX
KLHL23
PYCARD
MIA3
PLCXD3
PCOLCE
ITGB6
CMTM4
RBM38
ERN2
PRELID2
RNLS
LMF1
INPP5F
S100A6
PYGB
MYBL1
LUM
ESYT2
SH3RF3
SGTB
PTAFR
MYCN
ATP1B1
MBOAT1
CCDC8
USP11
CCKBR
ANKMY2
KCNJ15
SCGB2A1
SELL
VCAM1
MDM1
TREM1
ARHGEF5
ERLIN1
PLK3
CLEC7A
ZNF462
CCDC50
CRYAB
PDIA5
GRN
HOXB5
ALDH1B1
RGS1
SRPX2
ELMO3
CXCL13
PRG4
GSTA3
AIP
MAGI1
CBX1
CDCA7L
ABI2
GRAMD1B
APBB1IP
FMNL1
PPP1R16A
SPINK7
KCNE2
CDKN2C
ENHO
RNF128
COL15A1
EIF5A2
STK32B
CRTAM
DNER
SLC41A1
NUMBL
COPS8
CCKAR
SLC39A11
FANK1
PPP1R2
TOX3
REEP3
CCR1
NUDT17
SLC22A5
HSPG2
RNASE1
PRKCA
STX2
SLC1A3
SEMA4C
C1orf216
BNIP2
KDM6B
CD300A
NAT1
CHAC2
LONRF1
EGFLAM
GATA4
ALDH1A1
CCDC160
IGSF22
AP1M1
FOXQ1
LPAR1
MAL2
POLR1E
NAB2
TMEM43
SLC37A1
RPL39L
LCP1
GTSF1
STK17B
NEDD4
MAOA
RAB3D
TNFRSF1B
SESTD1
