# Supplementary material for: Gastric cancer metastasis-related NT5DC2 indicates unfavorable prognosis of patients
Source: Medicine (Baltimore). 2023 Oct 6;102(40):e35030. doi: 10.1097/MD.0000000000035030 (PMC10553061; doi:10.1097/MD.0000000000035030)
Supplement: Supplementary file 2 [file medi-102-e35030-s002.xlsx]

## Sheet: Table S2
Table S2 The 29 significantly activated pathways in high NT5DC2 expression samples compared with low NT5DC2 expression samples.
NAME	SIZE	ES	NES	NOM p-val	FDR q-val	FWER p-val	RANK AT MAX	LEADING EDGE
KEGG_DNA_REPLICATION	34	0.783543	2.6095	0	0	0	1783	tags=74%, list=13%, signal=85%
KEGG_CELL_CYCLE	115	0.607886	2.50812	0	0	0	1060	tags=36%, list=8%, signal=38%
KEGG_SPLICEOSOME	104	0.59761	2.43801	0	0	0	4245	tags=70%, list=32%, signal=103%
KEGG_PYRIMIDINE_METABOLISM	77	0.603068	2.37469	0	0	0	1808	tags=52%, list=14%, signal=60%
KEGG_MISMATCH_REPAIR	23	0.72789	2.20063	0	0	0	1763	tags=57%, list=13%, signal=65%
KEGG_PROTEASOME	39	0.638955	2.18228	0	0	0	3356	tags=69%, list=25%, signal=92%
KEGG_RNA_POLYMERASE	22	0.716101	2.13414	0	0.000108669	0.001	3039	tags=91%, list=23%, signal=118%
KEGG_HOMOLOGOUS_RECOMBINATION	25	0.670805	2.09733	0	9.50855e-05	0.001	1436	tags=44%, list=11%, signal=49%
KEGG_RNA_DEGRADATION	44	0.591304	2.09165	0	8.45204e-05	0.001	3459	tags=61%, list=26%, signal=83%
KEGG_RIBOSOME	82	0.521538	2.05702	0	0.000228205	0.003	5278	tags=80%, list=40%, signal=133%
KEGG_PURINE_METABOLISM	130	0.481557	2.03578	0	0.000281013	0.004	1784	tags=36%, list=13%, signal=41%
KEGG_BASE_EXCISION_REPAIR	30	0.6296	2.02753	0	0.000387166	0.006	3936	tags=73%, list=30%, signal=104%
KEGG_NUCLEOTIDE_EXCISION_REPAIR	43	0.568502	1.95335	0	0.000712682	0.012	2049	tags=42%, list=15%, signal=49%
KEGG_P53_SIGNALING_PATHWAY	61	0.514306	1.9322	0	0.00104484	0.019	1194	tags=23%, list=9%, signal=25%
KEGG_OOCYTE_MEIOSIS	93	0.424149	1.7406	0	0.0133088	0.241	1392	tags=22%, list=11%, signal=24%
KEGG_PROGESTERONE_MEDIATED_OOCYTE_MATURATION	75	0.420525	1.65364	0	0.0282577	0.495	1344	tags=23%, list=10%, signal=25%
KEGG_UBIQUITIN_MEDIATED_PROTEOLYSIS	113	0.399282	1.64582	0	0.0289267	0.525	3803	tags=37%, list=29%, signal=52%
KEGG_N_GLYCAN_BIOSYNTHESIS	38	0.55735	1.90441	0.00154321	0.00143498	0.028	2980	tags=55%, list=23%, signal=71%
KEGG_WNT_SIGNALING_PATHWAY	133	0.348322	1.47854	0.00260078	0.102644	0.972	3466	tags=34%, list=26%, signal=45%
KEGG_BLADDER_CANCER	41	0.481129	1.68314	0.00298507	0.0226204	0.401	3148	tags=51%, list=24%, signal=67%
KEGG_HUNTINGTONS_DISEASE	141	0.360051	1.55855	0.00383632	0.0551885	0.825	5526	tags=61%, list=42%, signal=104%
KEGG_PATHWAYS_IN_CANCER	307	0.302676	1.40701	0.0046083	0.1414	0.999	4018	tags=36%, list=30%, signal=50%
KEGG_PARKINSONS_DISEASE	87	0.396668	1.56491	0.00685871	0.0539942	0.804	5518	tags=60%, list=42%, signal=102%
KEGG_GLUTATHIONE_METABOLISM	41	0.45524	1.58678	0.0162482	0.048002	0.725	3333	tags=51%, list=25%, signal=68%
KEGG_BASAL_TRANSCRIPTION_FACTORS	32	0.480518	1.58752	0.0186335	0.050244	0.724	3710	tags=47%, list=28%, signal=65%
KEGG_SMALL_CELL_LUNG_CANCER	84	0.362779	1.44171	0.0217096	0.121257	0.994	1482	tags=19%, list=11%, signal=21%
KEGG_CHRONIC_MYELOID_LEUKEMIA	71	0.389372	1.4927	0.0219298	0.0949392	0.962	4087	tags=44%, list=31%, signal=63%
KEGG_ONE_CARBON_POOL_BY_FOLATE	15	0.572324	1.58552	0.0256	0.0461986	0.728	2904	tags=47%, list=22%, signal=60%
KEGG_OXIDATIVE_PHOSPHORYLATION	87	0.35265	1.40692	0.0306667	0.13721	0.999	5671	tags=64%, list=43%, signal=112%
