# Supplementary material for: Gastric cancer metastasis-related NT5DC2 indicates unfavorable prognosis of patients
Source: Medicine (Baltimore). 2023 Oct 6;102(40):e35030. doi: 10.1097/MD.0000000000035030 (PMC10553061; doi:10.1097/MD.0000000000035030)
Supplement: Supplementary file 3 [file medi-102-e35030-s003.xlsx]

## Sheet: Table S3
Table S3 The relative infiltration proportions of 22 types of immune cells in all samples.
sample	B cells naive	B cells memory	Plasma cells	T cells CD8	T cells CD4 naive	T cells CD4 memory resting	T cells CD4 memory activated	T cells follicular helper	T cells regulatory (Tregs)	T cells gamma delta	NK cells resting	NK cells activated	Monocytes	Macrophages M0	Macrophages M1	Macrophages M2	Dendritic cells resting	Dendritic cells activated	Mast cells resting	Mast cells activated	Eosinophils	Neutrophils
TCGA.BR.6458.01	0.0390773	0	0.0117747	0.0224458	0	0.30749	0	0.0536289	0.035654	0	0.0457645	0.0309137	0.0464293	0.147627	0.0827749	0.11084	0.00206813	0	0.0600017	0	0.00350954	0
TCGA.BR.8367.01	0.146749	0	0.0385409	0.0709222	0	0.378713	0	0	0	0	0	0	0.0488086	0.0523257	0.00813361	0.135675	0	0.00644349	0.113689	0	0	0
TCGA.BR.8369.01	0.262948	0	0.0127315	0	0	0.341255	0	0	0	0	0.0881729	0	0	0.0803425	0.046221	0.125371	0	0.00110228	0	0.0418569	0	0
TCGA.BR.8371.01	0.36183	0.0936168	0	0.01299	0	0.281568	0	0	0.0667003	0	0.025198	0	0.0207122	0.00432827	0.00307601	0.0759575	0	0.0463921	0.00763166	0	0	0
TCGA.CD.8533.01	0.112728	0	0.0870337	0.0206053	0	0.256973	0	0	0.0801842	0	0	0.0442538	0.0231368	0.0995606	0.00761718	0.159231	0	0.00636456	0.102312	0	0	0
TCGA.CD.8534.01	0.103415	0	0.0370739	0.019661	0	0.241295	0	0.0252475	0.0391596	0	0.062247	0	0.0119852	0.0856814	0.069628	0.173366	0	0.0185081	0.112732	0	0	0
TCGA.CD.A486.01	0.0309787	0	0.111763	0.00909307	0	0.127072	0	0.00158807	0.0402943	0	0.010913	0.00968777	0	0.431034	0.0425674	0.178476	0	0.00653247	0	0	0	0
TCGA.D7.6519.01	0.0602854	0	0	0.120644	0	0.190635	0	0.0264389	0.113299	0	0.0265717	0.0925483	0.0332081	0.036642	0.0236409	0.163292	0	0.00462455	0.108171	0	0	0
TCGA.FP.8209.01	0.153385	0.0707993	0	0.0883759	0.0318192	0.312082	0.00515892	0	0	0	0.0243633	0.000815356	0.016297	0.017313	0.0392453	0.154137	0	0.0305662	0.0556426	0	0	0
TCGA.HJ.7597.01	0.0053836	0.0784716	0.023799	0.175644	0	0.112772	0	0.0138515	0.15587	0	0.0314874	0.0712858	0.00562473	0.0450234	0.196661	0.0221237	0	0	0.0530124	0	0	0.00899016
TCGA.HU.A4GJ.01	0.235126	0.0860377	0.12747	0.109523	0	0.230376	0.0155369	0.0473996	0.00569147	0	0.0244089	0	0.00849381	0.0346183	0.00909032	0.0326181	0	0.0298893	0	0.00372042	0	0
TCGA.HU.A4H3.01	0.0663799	0	0.000135576	0.103363	0	0.27486	0.0889834	0.0372037	0.0410447	0	0.0949981	0	0.000302665	0.0579185	0.0617624	0.101294	0	0	0	0.0580209	0	0.0137324
TCGA.MX.A663.01	0.148817	0	0	0.0224249	0	0.253348	0	0.00671735	0.0589416	0	0.00444402	0.0241645	0.0241541	0.143706	0.0375474	0.131557	0	0	0	0.144053	0	0.000125022
TCGA.RD.A7BT.01	0.0518926	0	0.0199948	0.0568193	0	0.435122	0.0107275	0.00324884	0.0766517	0	0.0216098	0.0283227	0.0151407	0.0372927	0.0559935	0.12191	0.0246408	0	0.0180509	0	0	0.0225828
TCGA.VQ.A8E7.01	0.0485602	0	0.0545836	0.00631029	0	0.391451	0	0.0351196	0	0	0.0491039	0.00421976	0.0332273	0.132484	0.0486304	0.0885304	0	0.0148924	0.0262964	0.0496961	0	0.0168953
TCGA.HU.A4GY.11	0.0423862	0	0	0	0	0.445445	0	0	0	0	0.0223102	0.0125032	0.0452923	0	0.000456758	0.284844	0	0.00667716	0.140086	0	0	0
TCGA.IP.7968.11	0.0665617	0	0.144786	0.0301392	0	0.137889	0	0.000997932	0.0372681	0	0.0112805	0.00867266	0.080123	0	0	0.209944	0	0.0438065	0.216413	0	0	0.0121186
TCGA.CG.5721.11	0.0241205	0	0.240279	0.250763	0	0.185941	0	0.00889689	0.0755403	0	5.5e-05	0.0383721	0.0197106	0	0.010299	0.0954388	0.00166853	0.00341348	0.0455014	0	0	0
TCGA.HU.A4GC.11	0.0981893	0	0.0228336	0.0412693	0	0.265414	0	0	0	0	0	0.0412794	0.0570889	0	0.00780257	0.325125	0.00290024	0.00484991	0.133248	0	0	0
TCGA.HU.A4GH.11	0.0932245	0	0.00695638	0	0	0.309511	0	0	0	0	0	0.0332407	0.0734284	0	0.0014993	0.40075	0	0.00468518	0.0260876	9.38e-05	0	0.0505235
TCGA.HU.A4GP.11	0.0824231	0	0.0295086	0.065078	0	0.265522	0	0	0	0	0	0.0360151	0.0548542	0	0.0051877	0.3153	0	0.0087126	0.137398	0	0	0
TCGA.CG.5730.11	0.0690314	0	0.265892	0.0903257	0	0.206484	0	0	0.0435821	0	0.0153265	0.0380036	0.0361473	0	0.00766176	0.10244	0.00200882	0.0262536	0.096843	0	0	0
TCGA.HU.A4GN.11	0.0746149	0	0.123344	0.0246131	0	0.237282	0	0	0.00143513	0	0	0.0453262	0.0237255	0	0.0189499	0.239095	0	0	0.136603	0	0	0.0750106
TCGA.CG.5722.11	0	0	0.344423	0.102913	0	0.305568	0	0.0116943	0.0384745	0	0	0.059697	0.0593171	0.0347842	0.0125226	0.0224302	0	0	0.00817602	0	0	0
TCGA.BR.6457.11	0	0	0.393006	0.0718103	0	0.352499	0	0	0.00111508	0	0.00110033	0.0460067	0.0367578	0.0327899	0.000492594	0.0112248	0	0.00210434	0.0510928	0	0	0
TCGA.FP.7829.11	0.114499	0	0	0	0	0.239922	0	0	0	0	0	0.0491524	0.0583059	0	0	0.390242	0	0.0013427	0.137363	0	0	0.00917338
TCGA.IN.AB1X.11	0.132914	0	0.0175538	0	0	0.349311	0	0.0311449	0	0	0.0354883	0.0042267	0.045834	0	0	0.0895054	0.0951078	0.102609	0.0963055	0	0	0
TCGA.BR.7704.11	0.0870882	0	0.0638361	0.0870232	0	0.463463	0	0	0	0	0.0441914	0	0.0367235	0	0.0119833	0.0902816	0	0.000886082	0.0664221	0.0392176	0	0.00888446
TCGA.BR.7703.11	0.0928898	0	0.328579	0.0106592	0	0.314103	0.00186511	0.00178895	0.0343959	0	0.0737591	0	0.00495802	0	0.00277925	0.0673497	0	0.0120431	0	0.0290237	0	0.0258067
TCGA.BR.6453.11	0.0832465	0	0.175463	0.0787714	0	0.363044	0.000156848	0	0.0205022	0	0.030881	0	0.050655	0	0.00384165	0.111947	0.00831991	0.0256111	0.00507766	0.0323169	0	0.0101657
TCGA.BR.7717.11	0.217374	0.0415568	0.132445	0.119989	0	0.209105	0.0219559	0.0112585	0.0279622	0	0.037965	0	0.042574	0.0136828	0.0186849	0.07112	0	0.0132202	0	0.0154025	0	0.00570472
TCGA.CG.5734.11	0	0	0.303528	0.00694832	0	0.375573	0	0	0.0265849	0	0.0487897	0.00284414	0.0279446	0.0226821	0.00157719	0.0579722	0	0.0345167	0.0275239	0.0404711	0	0.0230447
TCGA.HU.8238.11	0.0223016	0	0.184176	0.0740556	0	0.39862	0	0.0105681	0.0656993	0	0.00501918	0.0563785	0.0185087	0.0144477	0.0248345	0.076477	0	0	0.0489143	0	0	0
TCGA.BR.6802.11	0.0379126	0	0.253307	0.198746	0	0.15666	0	0	0	0	0	0.0730478	0.0147238	0	0.0153367	0.0803201	0.0138425	0.000105307	0.154922	0	0	0.00107617
TCGA.HU.A4HB.11	0.133476	0	0	0	0	0.32669	0	0	0	0	0	0.0207401	0.0599858	0	0.0182516	0.314354	0	0.00364598	0.122857	0	0	0
TCGA.BR.7851.11	0.0916666	0	0.0999271	0.129787	0	0.286398	0	0.0149142	0.0255338	0	0.0479958	0.0218735	0.0327557	0	0.0283332	0.141948	0.00384288	0.0204942	0.0545293	0	0	0
TCGA.CG.5728.11	0.104147	0.130853	0.243279	0.127722	0	0.112741	0	0.0287253	0.0584069	0	0.00134551	0.00336989	0.0151164	0.0633456	0.0286945	0.0607213	0	0.00178561	0.0187027	0	0	0.00104402
TCGA.FP.7735.11	0.0677953	0	0.0408361	0.024994	0	0.407796	0	0	0	0	0.0138252	0.0122393	0.0846903	0	0.0176004	0.213207	0	0	0.117016	0	0	0
TCGA.BR.8060.11	0.125349	0	0.0352499	0.0739096	0	0.461581	0	0.00692155	0	0	0.0647786	0	0.0770149	0.0298642	0	0.000958036	0	0.011207	0.0997917	0	0.00872306	0.00465154
TCGA.IN.AB1V.11	0.0683285	0	0.0163327	0.0647036	0	0.432956	0	0	0	0	0.0562996	0.00963723	0.0304435	0	0	0.0762011	0.109242	0.020496	0.11536	0	0	0
TCGA.BR.7715.11	0.0867315	0.152053	0.123416	0.128622	0	0.255686	0.0132838	0	0.0393296	0	0.0184966	0	0.0114328	0	0.00682213	0.103643	0	0.0343077	0	0.0113982	0	0.0147772
TCGA.IN.7806.11	0.0938362	0	0	0.121083	0	0.258092	0.0211268	0	0.0647127	0	0.0929219	0	0.0491724	0	0	0.0707077	0.171953	0.0344307	0	0.0213258	0.0006384	0
TCGA.CG.5733.11	0.0327732	0.0533359	0.279479	0.150123	0	0.205745	0.00445335	0	0.0667342	0	0.0370111	0	0.0256208	0.00613447	0.0134761	0.0864797	0	0.00948376	0.0237042	0.00544632	0	0
TCGA.CG.5720.11	0.0744531	0.0746654	0.19926	0.105953	0	0.206221	0.0013864	0	0.0488044	0	0.0241704	0.0165956	0.0119528	0	0.0164556	0.128594	0	0.022321	0.063957	0	0	0.00521035
TCGA.BR.7716.11	0	0	0.234921	0.101234	0	0.349003	0.000744448	0.00560525	0.0472182	0	0.0555819	0	0.0816989	0.0224472	0.00241699	0.0205442	0	0.0134802	0	0.0651052	0	0
TCGA.IN.8663.11	0.0955587	0	0.00300277	0	0	0.224088	0	0.0466745	0.0345882	0	0.0308044	0.049571	0.033662	0	0.0491113	0.0839179	0.140827	0.0450318	0.163162	0	0	0
