# Supplementary material for: Gastric cancer metastasis-related NT5DC2 indicates unfavorable prognosis of patients
Source: Medicine (Baltimore). 2023 Oct 6;102(40):e35030. doi: 10.1097/MD.0000000000035030 (PMC10553061; doi:10.1097/MD.0000000000035030)
Supplement: Supplementary file 4 [file medi-102-e35030-s004.xlsx]

## Sheet: Sheet1
Table S4. The correlation between NT5DC2 and IC50 of drugs
	NT5DC2_cor	pvalue
SB216763_1025	0.522686	5.59798e-10
Doramapimod_1042	0.47632	2.56664e-08
AZD6482_2169	0.452587	1.47513e-07
Nutlin.3a...._1047	0.369549	2.59299e-05
Ribociclib_1632	0.331046	0.000184008
KU.55933_1030	0.307784	0.000533993
AMG.319_2045	0.306215	0.000572036
AZD8186_1918	0.305181	0.000598441
NU7441_1038	0.300607	0.000729229
LY2109761_1852	0.279853	0.00171902
Selumetinib_1736	0.274468	0.00212526
AZD3759_1915	0.27347	0.00220951
IAP_5620_1428	0.262719	0.00332805
JQ1_2172	0.258049	0.00395597
Erlotinib_1168	0.23712	0.00827319
Gefitinib_1010	0.227557	0.0113652
AZD1208_1449	0.219682	0.0146299
MK.8776_2046	0.213605	0.0176798
Trametinib_1372	0.206326	0.0220446
PF.4708671_1129	0.202386	0.0247719
ABT737_1910	0.201981	0.0250686
EPZ004777_1237	0.20154	0.0253944
Entinostat_1593	0.198418	0.0278058
PRT062607_1631	0.198049	0.028103
Uprosertib_1553	0.193726	0.0317958
Mitoxantrone_1810	0.193453	0.0320418
Afuresertib_1912	0.191816	0.033553
PD0325901_1060	0.187973	0.0373397
EPZ5676_1563	0.185903	0.0395233
VSP34_8731_1734	0.182047	0.0438776
Niraparib_1177	0.18131	0.0447537
Vinorelbine_2048	-0.181474	0.0445571
Linsitinib_1510	-0.182915	0.0428646
Rapamycin_1084	-0.187498	0.037831
AZD1332_1463	-0.195762	0.0300082
YK.4.279_1239	-0.197356	0.0286696
GSK1904529A_1093	-0.19742	0.0286165
Buparlisib_1873	-0.200898	0.0258752
IRAK4_4710_1716	-0.202736	0.024519
Fulvestrant_1816	-0.202789	0.0244805
Bortezomib_1191	-0.210495	0.0194436
Tamoxifen_1199	-0.213169	0.0179185
Daporinad_1248	-0.216637	0.0160956
Docetaxel_1819	-0.218164	0.015345
Docetaxel_1007	-0.219105	0.014898
BI.2536_1086	-0.221731	0.0137102
Gallibiscoquinazole_1830	-0.228424	0.0110481
Sinularin_1838	-0.231155	0.0100997
OSI.027_1594	-0.237199	0.00825114
MK.1775_1179	-0.239651	0.00759093
WIKI4_1940	-0.240958	0.00725848
Vinblastine_1004	-0.245378	0.00622788
Vorinostat_1012	-0.254477	0.00450585
P22077_1933	-0.267871	0.00274047
MG.132_1862	-0.270475	0.00248062
Wnt.C59_1622	-0.274005	0.00216397
UMI.77_1939	-0.275158	0.00206878
Paclitaxel_1080	-0.282436	0.0015504
Telomerase.Inhibitor.IX_1930	-0.297599	0.000829036
GDC0810_1925	-0.319425	0.000316703
Dihydrorotenone_1827	-0.320789	0.000297476
ML323_1629	-0.328721	0.000205478
Ulixertinib_2047	-0.330295	0.000190706
Pevonedistat_1529	-0.333573	0.000163049
Sepantronium.bromide_1941	-0.472553	3.41816e-08
